# Supplementary material for: The minimum detectable difference (MDD) and the interpretation of treatment-related effects of pesticides in experimental ecosystems
Source: Environ Sci Pollut Res Int. 2014 Aug 15;22(2):1160–74. doi: 10.1007/s11356-014-3398-2 (PMC4544645; doi:10.1007/s11356-014-3398-2)
Supplement: Supplementary file 2 — (XLSX 46 kb) [file 11356_2014_3398_MOESM2_ESM.xlsx]

## Sheet: Calculation
Example calculation Williams test and MDD									Comments
Original data
	Control	0.1 mg/L	0.3 mg/L	1 mg/L	3 mg/L	10 mg/L
1	175	29	27	36	26	20			This example provides the counts of mayfly larvae in
2	65	114	78	11	13	37			Macroinvertebrate Artificial Substrate Samplers in 18 mesocosms at
3	154	72	27	105	33				one sampling day.
4	83
Transformed data: y=ln(2*x)+1
	Controls	0.1 mg/L	0.3 mg/L	1 mg/L	3 mg/L	10 mg/L	Sum
1	5.86079	4.07754	4.00733	4.29046	3.97029	3.71357			These are the log-transformed data which are used for the tests.
2	4.8752	5.43372	5.05625	3.13549	3.29584	4.31749			Click on a cell to see the formula used for the calculation.
3	5.73334	4.97673	4.00733	5.35186	4.20469				Or open the next sheet to see all formulas.
4	5.11799
n	4	3	3	3	3	2	18
mean	5.39683	4.82933	4.35697	4.25927	3.82361	4.01553
sum	21.5873	14.488	13.0709	12.7778	11.4708	8.03106
sum²	117.181	70.9195	57.6831	56.8818	44.3052	32.4313	379.402
sum*sum/n	116.503	69.9673	56.9496	54.4242	43.8599	32.249	373.953
MLE	5.39683	4.82933	4.35697	4.25927	3.91957	3.91957			The refined means to achieve a monotonous dose-response.
t		1.10263	2.0204	2.21023	2.87025	2.53133			The calculated t-value
w		1.33333	1.33333	1.33333	1.33333	2			The 'weight' due to unequal number of replicates
t(Williams 72, Tab. 1, 0.05, 1-sided)		1.782	1.873	1.903	1.918	1.927			Tabulated values according to Williams 1972, Table 1, 0.05, 1-sided
beta(Williams 72, Tab. 1)			3	4	5	5			Tabulated values according to Williams 1972, Table 1, 0.05, 1-sided
t_critical		1.782	1.8655	1.893	1.9055	1.902			The resulting critical t-value.
Significance		-	*	*	*	*
MDD ln		0.917159	0.960135	0.974288	0.980722	1.10999			The absolue MDD for the ln values, see formula below
MDD% ln		16.9944	17.7907	18.053	18.1722	20.5675			The %MDD related to the mean log-transformed abundance of the controls
MDD abu		66.25	68.1052	68.6989	68.9661	73.9847			The MDD for the abundance
MDD% abu		60.308	61.9968	62.5373	62.7804	67.349			The %MDD related to the mean abundance of the controls
Total variance	0.454106								The pooled standard deviation (s) is the square root of this variance
d.f.	12								Degrees of freedom (n_testunits - n_treatment levels incl. control)

## Sheet: Formulas
Example calculation Williams test and MDD									Comments
Original data
	Control	0.1 mg/L	0.3 mg/L	1 mg/L	3 mg/L	10 mg/L
1	175	29	27	36	26	20			These are for example the counts of mayfly larvae in
2	65	114	78	11	13	37			Macroinvertebrate Artificial Substrate Samplers in 18 Mesocosms at
3	154	72	27	105	33				one sampling day.
4	83
Transformed data: y=ln(2*x)+1
	Controls	0.1 mg/L	0.3 mg/L	1 mg/L	3 mg/L	10 mg/L	Sum
1	5.86079	4.07754	4.00733	4.29046	3.97029	3.71357			These are the log-transformed data which are used for the tests.
2	4.8752	5.43372	5.05625	3.13549	3.29584	4.31749
3	5.73334	4.97673	4.00733	5.35186	4.20469
4	5.11799
n	4	3	3	3	3	2	18
mean	5.39683	4.82933	4.35697	4.25927	3.82361	4.01553
sum	21.5873	14.488	13.0709	12.7778	11.4708	8.03106
sum²	117.181	70.9195	57.6831	56.8818	44.3052	32.4313	379.402
sum*sum/n	116.503	69.9673	56.9496	54.4242	43.8599	32.249	373.953
MLE	5.39683	4.82933	4.35697	4.25927	3.91957	3.91957			The refined means to achieve a monotonous dose-response.
t		1.10263	2.0204	2.21023	2.87025	2.53133			The calculated t-value
w		1.33333	1.33333	1.33333	1.33333	2			The 'weight' due to unequal number of replicates
t(Williams 72, Tab. 1, 0.05, 1-sided)		1.782	1.873	1.903	1.918	1.927			Tabulated values according to Williams 1972, Table 1, 0.05, 1-sided
beta(Williams 72, Tab. 1)			3	4	5	5			Tabulated values according to Williams 1972, Table 1, 0.05, 1-sided
t_critical		1.782	1.8655	1.893	1.9055	1.902			The resulting critical t-value.
Significance		-	*	*	*	*
MDD ln		0.917159	0.960135	0.974288	0.980722	1.10999			The absolue MDD for the ln values, see formula below
MDD% ln		16.9944	17.7907	18.053	18.1722	20.5675			The %MDD related to the mean log-transformed abundance of the controls
MDD abu		66.25	68.1052	68.6989	68.9661	73.9847			The MDD for the abundance
MDD% abu		60.308	61.9968	62.5373	62.7804	67.349			The %MDD related to the mean abundance of the controls
Total variance	0.454106								The pooled standard deviation (s) is the square root of this variance
d.f.	12								Degrees of freedom (n_testunits - n_treatment levels incl. control)
